# Supplementary material for: Unique N-Terminal Interactions Connect F-BOX STRESS INDUCED (FBS) Proteins to a WD40 Repeat-like Protein Pathway in Arabidopsis
Source: Plants (Basel). 2021 Oct 19;10(10):2228. doi: 10.3390/plants10102228 (PMC8537223; doi:10.3390/plants10102228)
Supplement: Supplementary file 1 [file plants-10-02228-s001.zip]

Archive with 13 entries (12 files):
- Figure S1.jpg
- Figure S2.jpg
- Figure S3.jpg
- Figure S4.jpg
- Figure S5.jpg
- Sepulveda-Garcia_supplemental_material.pdf
- __MACOSX/
- __MACOSX/._Figure S1.jpg
- __MACOSX/._Figure S2.jpg
- __MACOSX/._Figure S3.jpg
- __MACOSX/._Figure S4.jpg
- __MACOSX/._Figure S5.jpg
- __MACOSX/._Sepulveda-Garcia_supplemental_material.docx
